# Supplementary material for: Thermal Transport in a 2D Nanophononic Solid: Role of bi-Phasic Materials Properties on Acoustic Attenuation and Thermal Diffusivity
Source: Nanomaterials (Basel). 2019 Oct 16;9(10):1471. doi: 10.3390/nano9101471 (PMC6836169; doi:10.3390/nano9101471)
Supplement: Supplementary file 1 [file nanomaterials-09-01471-s001.zip]

Archive with 17 entries (16 files):
- SupplementaryMaterial/FFT_WP_t0.pdf
- SupplementaryMaterial/Multi-couche/
- SupplementaryMaterial/Multi-couche/multi_5THz_ri=0.2_R=25.avi
- SupplementaryMaterial/Multi-couche/multi_5THz_ri=1.2_R=25.avi
- SupplementaryMaterial/Multi-couche/multi_9THz_ri=0.2_R=25.avi
- SupplementaryMaterial/Multi-couche/single_5THz_ri=0.2_R=25.avi
- SupplementaryMaterial/Multi-couche/single_5THz_ri=1.2_R=25.avi
- SupplementaryMaterial/Multi-couche/single_9THz_ri=0.2_R=25.avi
- SupplementaryMaterial/pene_depth_t0_5THz_r=25.pdf
- SupplementaryMaterial/PenetrationLength.png
- SupplementaryMaterial/R25_ri=0.2_5THz.avi
- SupplementaryMaterial/R25_ri=10_5THz.avi
- SupplementaryMaterial/ReadMe-LUO-TANGUY-2019.pdf
- SupplementaryMaterial/WavePacketsPropagationExamples.pptx
- SupplementaryMaterial/WP_ri=0.2_R=25_5THz.png
- SupplementaryMaterial/WP_ri=0.2_R=25_6THz.png
- SupplementaryMaterial/WP_ri=0.2_R=25_9THz.png
